# Supplementary material for: Phylogeographic structure of Heteroplexis (Asteraceae), an endangered endemic genus in the limestone karst regions of southern China
Source: Front Plant Sci. 2022 Oct 27;13:999964. doi: 10.3389/fpls.2022.999964 (PMC9647136; doi:10.3389/fpls.2022.999964)
Supplement: Supplementary file 1 [file DataSheet_1.zip]

Archive with 5 entries (4 files):
- Supplementary_Material/
- Supplementary_Material/Supplementary_Material.docx
- Supplementary_Material/Table S1.xlsx
- Supplementary_Material/Table S2.xlsx
- Supplementary_Material/Table S3.xlsx
