# Supplementary material for: Phylogeographic structure of Heteroplexis (Asteraceae), an endangered endemic genus in the limestone karst regions of southern China
Source: Front Plant Sci. 2022 Oct 27;13:999964. doi: 10.3389/fpls.2022.999964 (PMC9647136; doi:10.3389/fpls.2022.999964)
Supplement: Supplementary file 1 [file DataSheet_1.zip › Supplementary_Material/Table S1.xlsx]

## Sheet: Sheet1
Species/Population	n	Np	Ni	PPL (%)	Fm (%)	HO	HE	π	FIS
H. microcephala	38	29398	26.9	0.61	96.03	0.0531	0.0598	0.0611	0.0395
A1	6	16	4.48	15.71	96.24	0.0555	0.0518	0.0607	0.0116
A2	8	6	5.42	14.79	96.5	0.0509	0.0484	0.0553	0.0102
A3	8	12	5.68	15.83	96.41	0.0533	0.0501	0.0565	0.0082
A4	8	113	5.93	20	95.74	0.0643	0.0603	0.068	0.0107
A5	8	200	5.43	12.48	96.87	0.0516	0.0419	0.0489	-0.004
H. incana	32	31235	24.02	0.55	94.91	0.0487	0.0734	0.0751	0.0871
B1	10	705	7.57	16.19	96	0.0519	0.054	0.0587	0.017
B2	6	131	4.52	12.65	96.38	0.0538	0.047	0.055	0.003
B3	6	638	4.92	12.62	96.42	0.0502	0.0468	0.0536	0.0075
B4	5	100	3.31	9.59	97.2	0.0408	0.0361	0.0449	0.0077
B5	5	723	3.83	13.95	96.13	0.0502	0.051	0.0608	0.0201
H. vernonioides	35	30766	26.86	0.46	95.82	0.0517	0.0597	0.0609	0.0332
C1	9	67	6.76	16.38	96.2	0.0512	0.0523	0.0574	0.0154
C2	8	70	5.98	15.29	96.32	0.0529	0.0501	0.0559	0.0078
C3	4	28	3.08	10.59	96.83	0.0455	0.0407	0.051	0.0102
C4	6	20	4.57	13.81	96.38	0.0527	0.0484	0.0562	0.0078
C5	8	162	6.55	15.02	96.23	0.0565	0.0506	0.0559	0.0008
H. sericophylla	25	45987	20.24	0.38	96.11	0.0527	0.0522	0.0537	0.0093
D1	7	158	5.77	12.08	96.64	0.0509	0.0433	0.0486	-0.0028
D2	8	161	6.14	12.08	96.64	0.0517	0.0433	0.0483	-0.0048
D3	10	470	8.35	15.73	96.32	0.0556	0.0486	0.0524	-0.0035
H. impressinervia	54	40970	38.61	0.79	94.51	0.0506	0.0827	0.0838	0.1267
E1	8	1752	5.39	19.82	95.7	0.0535	0.0603	0.068	0.0329
E2	7	295	5.08	15.14	96.11	0.0555	0.0522	0.0598	0.0096
E3	8	26	5.66	17.72	95.84	0.0526	0.0573	0.0643	0.0268
E4	8	30	5.99	18.48	95.84	0.0561	0.0579	0.0645	0.0198
E5	8	62	6.1	17.42	95.95	0.0563	0.0556	0.0622	0.0144
E6	7	2865	4.62	9.86	97.44	0.0358	0.034	0.0397	0.0088
E7	8	108	6.01	17.8	95.83	0.0555	0.0572	0.0638	0.0192
Np, number of private alleles; Ni, number of individuals per locus; PPL, percentage of polymorphic loci; Fm, frequency of most frequent allele; HO, observed heterozygosity; HE, expected heterozygosity; π, nucleotide diversity; FIS, inbreeding coefficient.
