# Supplementary material for: Phylogeographic structure of Heteroplexis (Asteraceae), an endangered endemic genus in the limestone karst regions of southern China
Source: Front Plant Sci. 2022 Oct 27;13:999964. doi: 10.3389/fpls.2022.999964 (PMC9647136; doi:10.3389/fpls.2022.999964)
Supplement: Supplementary file 1 [file DataSheet_1.zip › Supplementary_Material/Table S2.xlsx]

## Sheet: Sheet1
Sample	Q20 (%)	Q30 (%)	GC (%)	Total Sequences (M)
A1-14	98.4364	94.0623	37	22431478
A1-17	98.9364	95.4912	36.5	15015457
A1-18	98.7795	95.038	36	22898325
A1-19	98.7844	95.0578	36	14046357
A1-7	98.9975	95.7	36	18637089
A1-8	98.9508	95.5377	36	15719506
A2-12	98.4384	94.0152	36.5	7466627
A2-13	98.3806	93.8404	36	6074876
A2-14	98.3213	93.7931	37	19522676
A2-15	98.2881	93.6933	37	19347396
A2-5	98.8123	95.1493	36.5	30706871
A2-6	98.6741	94.7208	36	27240977
A2-7	98.3961	94.0247	37	19017506
A2-8	98.3265	93.8284	37	24641779
A3-1	98.3102	93.7498	37	13135123
A3-2	98.4157	94.0752	37	15405745
A3-3	98.3045	93.7655	37	18827702
A3-4	98.324	93.7945	37	12305322
A3-5	98.2587	93.613	37	15788075
A3-6	98.29	93.6945	37	17263483
A3-7	98.3582	93.903	37	14405367
A3-8	98.9403	95.6022	37	8904126
A4-1	98.3206	93.7701	36	15465701
A4-10	98.785	95.0782	36	22397728
A4-11	98.7479	94.9612	36.5	19214114
A4-2	98.3107	93.7379	37	18672807
A4-5	98.2742	93.6511	37	18210828
A4-6	98.2404	93.5586	36	17453184
A4-7	98.7236	94.8855	36	21794718
A4-8	98.756	94.976	36	16680719
A5-1	98.6736	94.777	37	14947846
A5-2	98.6964	94.8494	37	14315221
A5-3	98.6472	94.6939	37	16111617
A5-4	98.2734	93.6677	37	21600339
A5-5	98.3828	93.9702	37	17296602
A5-6	98.8288	95.2093	37	14050949
A5-7	98.8443	95.2471	37	15369560
A5-8	98.7912	95.0853	37	21656422
B1-1	98.7659	94.9419	37	7812260
B1-10	98.8991	95.3548	37	7911044
B1-2	98.6877	94.701	37	12904356
B1-3	98.9019	95.3638	37	10741901
B1-4	98.9174	95.4228	37	10626379
B1-5	98.8888	95.3286	37.5	9342159
B1-6	98.4911	94.1627	37.5	7905083
B1-7	98.8116	95.0976	37	11203374
B1-8	98.739	94.8575	37	7802226
B1-9	98.7363	94.8416	37	8436438
B2-1	98.746	94.8728	36.5	12140062
B2-2	98.7098	94.7614	36.5	10300560
B2-3	98.7233	94.8086	36.5	5700854
B2-6	98.7884	95.0156	36.5	11058975
B2-7	98.5005	94.1866	37	6375090
B2-8	98.7546	94.9049	37	10762799
B3-1	98.7818	95.0004	36.5	6089006
B3-2	98.695	94.7269	36.5	11229322
B3-3	98.6969	94.7356	36.5	9113120
B3-4	98.7326	94.8458	37	9024771
B3-5	98.7782	95.0643	36.5	7667660
B3-6	98.7621	95.0203	36	11719380
B4-1	97.8441	92.3267	36	4335586
B4-10	98.7365	94.9759	37	8975513
B4-4	98.7863	95.0938	37	10296806
B4-6	98.8066	95.152	36.5	4355728
B4-7	98.8365	95.2617	37.5	8578257
B5-10	98.773	95.0585	37	9701858
B5-4	98.6738	94.7845	36.5	7692707
B5-5	98.7034	94.8715	37	13214466
B5-6	98.7322	94.9619	36.5	9696513
B5-7	98.5406	94.4673	37	11916341
C1-1	98.7836	95.0844	37	10497338
C1-10	98.5833	94.5298	37	8006006
C1-2	98.804	95.1565	37	7122694
C1-3	98.838	95.2329	38	6622627
C1-4	98.8623	95.3003	37	10625975
C1-5	98.9486	95.6233	36.5	9764411
C1-6	98.9242	95.5474	37	11614649
C1-8	98.9185	95.3728	36	8916179
C1-9	98.8474	95.2569	37.5	4689416
C2-1	98.9135	95.4529	37	11010580
C2-2	98.6407	94.7548	37	10766864
C2-3	98.6294	94.7229	37	8174460
C2-4	98.6235	94.6553	37	5909421
C2-5	98.5743	94.5053	37	8163900
C2-6	98.1713	93.0907	37	7284652
C2-7	98.0748	92.8476	37	7822398
C2-8	98.2361	93.2934	36.5	5572554
C3-1	98.3733	93.9451	36	7788182
C3-2	98.8959	95.3008	36	9916537
C3-3	98.387	93.983	36	6278527
C3-4	98.9275	95.4008	36	10886624
C4-14	98.7835	94.9989	37	10573136
C4-15	98.7391	94.8639	36.5	11875577
C4-2	98.6159	94.5969	37	9629696
C4-3	98.5818	94.5896	35.5	9635414
C4-4	98.5784	94.5871	35.5	6974074
C4-5	98.5538	94.5152	36	6400368
C5-1	98.6186	94.6324	36.5	12940086
C5-10	98.5185	94.2845	36.5	9433347
C5-2	98.509	94.2518	36	8112675
C5-22	98.6828	94.6793	36.5	5939958
C5-26	98.7246	94.8023	37	11674277
C5-3	98.4513	94.1059	37	11479102
C5-6	98.5122	94.2953	36.5	14256779
C5-9	98.5558	94.4224	36	7296443
D1-1	98.6473	94.573	37.5	12231744
D1-12	98.9773	95.6003	38	8758116
D1-13	98.9739	95.5733	36	10247521
D1-15	98.9628	95.5506	37.5	10268381
D1-3	98.4697	94.3284	38.5	11836584
D1-6	98.919	95.4726	38	13936641
D1-9	98.9876	95.7097	38	12926710
D2-1	98.8393	95.109	35.5	6802339
D2-2	98.9655	95.6242	36.5	5090987
D2-3	98.9833	95.6818	37	8756086
D2-4	98.5139	94.4524	37	6057634
D2-5	98.9201	95.4612	36.5	9582965
D2-6	98.524	94.4822	36.5	8344752
D2-7	98.9895	95.7011	36.5	11675938
D2-8	98.6466	94.7607	37	11373837
D3-1	98.9591	95.6575	37	11040894
D3-11	98.5944	94.6158	37	12512165
D3-12	98.9502	95.6266	36.5	11032269
D3-14	98.6652	94.7605	37	13073494
D3-16	98.6362	94.6724	37	9549234
D3-4	98.5758	94.5592	37	14761876
D3-5	98.9801	95.7224	36.5	5198644
D3-6	98.6981	94.9309	37.5	12315119
D3-8	98.6325	94.7236	37	8778214
D3-9	98.9486	95.6248	36.5	7890981
E1-1	98.9651	95.6709	36.5	7737489
E1-12	98.1953	93.4097	37	7313571
E1-2	98.9657	95.6804	37	6901266
E1-3	98.964	95.6715	37	9272551
E1-4	98.9603	95.6591	37	9106472
E1-5	98.6337	94.6672	37	6963988
E1-6	98.3603	93.8228	37	10534389
E1-9	98.6667	94.7673	37	14496844
E2-1	98.3831	93.8861	37	8165602
E2-2	98.3547	93.8031	37	6387232
E2-3	98.3654	93.8362	37	6732530
E2-4	98.9466	95.4643	37	9176793
E2-5	98.9242	95.3877	36.5	7867862
E2-6	98.7908	95.0195	37	12274246
E2-7	98.4534	94.1243	37	9266339
E3-1	98.9436	95.4581	37	9230474
E3-2	98.7227	94.7313	37	8586863
E3-3	98.7176	94.7108	37	7840173
E3-4	98.739	94.7841	37	8489652
E3-5	98.7004	94.6642	36.5	5794713
E3-6	98.3353	93.7956	37.5	9303158
E3-7	98.4579	94.149	38	6719789
E3-8	98.9617	95.6124	37.5	10182518
E4-10	98.3625	93.8555	37	7889421
E4-11	98.3333	93.7786	37	9423252
E4-12	98.2459	93.5411	37.5	9840049
E4-14	98.9426	95.5549	37.5	11579920
E4-15	98.9838	95.6816	37	9998115
E4-3	98.3376	93.7875	37	7545694
E4-5	98.3763	93.8963	37	7787037
E4-6	98.9694	95.6416	37.5	10211181
E5-1	98.2992	93.6798	36.5	11288286
E5-2	98.3423	93.799	37	7528580
E5-3	98.4072	93.9895	36.5	7937336
E5-4	98.7228	94.9087	37	10076917
E5-5	98.718	94.8869	37	8841539
E5-6	98.754	95.0057	37	7768163
E5-7	98.692	94.8067	37	9477907
E5-8	98.6915	94.8413	37.5	9936436
E6-1	98.3694	93.858	37.5	3936770
E6-12	98.6951	94.8495	37	8508635
E6-13	98.5561	94.4399	38	8496961
E6-3	98.7305	94.9589	36.5	10674242
E6-4	98.6982	94.8578	37	10170575
E6-5	98.3962	93.9146	36.5	4000110
E6-6	98.359	93.8165	37	9365022
E7-1	98.4662	94.1773	37	8692826
E7-2	98.5109	94.299	37	11239303
E7-3	98.5434	94.3996	37	10156360
E7-4	98.3355	93.789	37	11351560
E7-5	98.4424	94.0857	37	11618215
E7-6	98.7618	94.9399	37.5	8002210
E7-7	98.421	94.031	37	8017361
E7-8	98.4186	93.9991	37	9139389
