# Supplementary material for: Phylogeographic structure of Heteroplexis (Asteraceae), an endangered endemic genus in the limestone karst regions of southern China
Source: Front Plant Sci. 2022 Oct 27;13:999964. doi: 10.3389/fpls.2022.999964 (PMC9647136; doi:10.3389/fpls.2022.999964)
Supplement: Supplementary file 1 [file DataSheet_1.zip › Supplementary_Material/Table S3.xlsx]

## Sheet: Sheet1
Date	No. loci	Species	No. loci with PE contig	Mean length of loci with stderr (bp)	Mean length of over-lapping loci (bp)	Mean overlap (bp)	Mean genotyped (bp)
Set1	319506	All	28,641 (100.0%)	568.41 (0.28)	578.41	31	578.4
Set2	27836	All	28,641 (100.0%)	568.41 (0.28)	578.41	31	578.4
Set3	3998	HMI	9,471 (100.0%)	566.72 (0.50)	576.72	31	576.59
	15520	HIN	20,394 (100.0%)	560.55 (0.33)	570.55	31	570.34
	16670	HVR	27,694 (100.0%)	559.15 (0.29)	569.15	31	568.93
	47826	HSE	63,331 (100.0%)	550.32 (0.19)	560.32	31	560.14
	6498	HIM	8,631 (100.0%)	560.69 (0.49)	570.69	31	570.61
